# Supplementary material for: Ultra-Strong Transparent ZnAl2O4 Glass-Ceramics via Controlled Crystallization and Ion Exchange
Source: Materials (Basel). 2025 Nov 19;18(22):5230. doi: 10.3390/ma18225230 (PMC12654701; doi:10.3390/ma18225230)
Supplement: Supplementary file 1 [file materials-18-05230-s001.zip]

Archive with 1 entries (1 files):
- materials-3985550-supplementary.pdf
